# Supplementary material for: Soil aggregate size influences the impact of inorganic nitrogen deposition on soil nitrification in an alpine meadow of the Qinghai–Tibet Plateau
Source: PeerJ. 2020 Jan 7;8:e8230. doi: 10.7717/peerj.8230 (PMC6953337; doi:10.7717/peerj.8230)
Supplement: Supplemental Information 1 [file peerj-08-8230-s001.csv]

	no N addition
	2-4mm	1-2mm	0.25-1mm	<0.25mm
0	4.1551	4.539	1.1023	0.5429
0	3.2407	3.4265	1.2736	0.4975
0	3.8579	3.3501	0.4686	0.8753
7	11.0786	6.2803	0.8223	2.7044
7	11.8948	9.0044	0.6381	3.3185
7	10.1514	6.3992	0.5806	2.6509
14	17.4597	13.8732	1.3393	3.3429
14	12.5674	10.3409	2.1411	6.2941
14	15.2	9.4287	1.912	5.9442
21	16.3564	12.986	1.9945	5.0572
21	13.8724	12.5275	5.1163	6.6263
21	14.4817	9.7053	1.4342	5.6502
28	17.5587	14.4471	4.381	7.0618
28	16.075	12.1207	5.6421	7.4616
28	19.4792	11.4675	3.7545	6.5673
	addition of 5 mg NH 4 + -N kg -1 aggregate
	2-4mm	1-2mm	0.25-1mm	<0.25mm
0	3.4327	2.8733	0.7287	1.2956
0	3.0281	2.1467	0.2024	1.3281
0	2.7784	2.3903	0.0207	1.4437
7	9.9157	1.8802	0.436	0.1804
7	8.1505	4.4795	0.438	1.6405
7	7.1045	4.527	0.359	2.6707
14	15.8102	6.1233	3.4095	0.9165
14	14.4856	6.1608	1.5267	7.4063
14	14.621	9.9244	1.2934	6.2171
21	18.2555	10.233	4.4337	0.8677
21	17.7991	9.1775	4.7495	8.1586
21	17.7767	15.7186	1.9171	5.8927
28	17.3568	12.3453	4.5087	1.6547
28	16.2028	11.5994	8.9865	9.1967
28	19.6729	15.3167	5.7018	9.0503
	addition of 10 mg NH 4 + -N kg -1 aggregate
	2-4mm	1-2mm	0.25-1mm	<0.25mm
0	2.1612	2.0208	0.9847	1.092
0	2.0497	2.124	1.1539	2.2582
0	1.7339	2.0786	0.4996	0.5326
7	6.4269	3.8118	0.327	2.431
7	7.473	2.3161	2.1477	3.5107
7	6.6508	3.7663	0.3389	0.7847
14	9.9431	1.1564	0.4878	1.682
14	2.9571	1.6904	0.7794	1.5937
14	3.1408	1.363	0.8352	0.8627
21	12.2056	12.6192	7.0257	7.6186
21	15.9142	7.5147	5.6726	6.0129
21	16.9025	9.7847	6.286	7.7328
28	18.1913	21.0948	8.4095	9.6953
28	24.6803	11.3026	7.237	11.7704
28	26.1618	15.1642	9.0565	11.8219
	addition of 5 mg NO 3 - -N kg -1 aggregate
	2-4mm	1-2mm	0.25-1mm	<0.25mm
0	4.9374	4.3677	2.7288	3.4946
0	5.28	3.9776	1.7958	2.9868
0	6.2708	3.6659	1.8185	2.4832
7	5.9534	5.5869	0.7827	1.7455
7	8.0158	4.1189	1.484	7.0648
7	13.1806	5.6325	1.696	5.155
14	14.5689	9.8077	3.0554	10.972
14	12.1737	8.6601	1.7766	7.3917
14	13.7691	12.7631	3.3845	8.3081
21	14.447	11.0624	1.5095	12.0996
21	14.1862	9.4261	1.0144	8.7353
21	12.3013	13.4567	5.1978	9.9029
28	17.4268	14.5151	3.8452	9.4522
28	20.1654	10.9152	5.2279	8.1602
28	17.5608	15.7021	4.6056	11.4242
	addition of 10 mg NO 3 - -N kg -1 aggregate
	2-4mm	1-2mm	0.25-1mm	<0.25mm
0	10.8985	8.7787	6.2501	6.6692
0	11.4248	8.4401	6.2068	5.1376
0	9.66	8.3142	7.3132	4.8713
7	16.2295	4.7271	0.646	10.1891
7	16.3187	7.6196	1.7911	10.7596
7	17.0913	4.7192	1.0957	2.95
14	16.6183	9.2183	2.4723	14.017
14	16.6641	10.3388	2.2952	9.0038
14	17.1057	9.8973	3.5782	4.503
21	20.4991	14.1332	1.2019	11.9182
21	24.2057	13.742	1.964	10.7853
21	22.1741	13.8072	1.8988	5.8866
28	21.8448	16.1286	5.1269	15.0921
28	29.0199	16.9488	4.5808	15.1272
28	25.9846	13.6002	2.9138	10.5155
