# Supplementary material for: Soil aggregate size influences the impact of inorganic nitrogen deposition on soil nitrification in an alpine meadow of the Qinghai–Tibet Plateau
Source: PeerJ. 2020 Jan 7;8:e8230. doi: 10.7717/peerj.8230 (PMC6953337; doi:10.7717/peerj.8230)
Supplement: Supplemental Information 2 [file peerj-08-8230-s002.csv]

first week						second week						third week						fourth week
no N addition	2-4mm	1-2mm	0.25-1mm	<0.25mm		no N addition	2-4mm	1-2mm	0.25-1mm	<0.25mm		no N addition	2-4mm	1-2mm	0.25-1mm	<0.25mm		no N addition	2-4mm	1-2mm	0.25-1mm	<0.25mm
	0.989071429	0.248757143	-0.04	0.308785714			0.950328571	0.666728571	0.016928571	0.2			0.581014286	0.402238095	0.042485714	0.214966667			0.4787	0.353860714	0.117096429	0.232817857
	1.2363	0.796842857	-0.090785714	0.403			0.666192857	0.493885714	0.061964286	0.414042857			0.506271429	0.433380952	0.182985714	0.291847619			0.458367857	0.310507143	0.156017857	0.248717857
	0.899071429	0.435585714	0.016	0.253657143			0.81015	0.434185714	0.1031	0.362064286			0.505895238	0.302628571	0.045980952	0.22737619			0.557903571	0.289907143	0.117353571	0.203285714
5NH 4 + -N	0.926142857	-0.141871429	-0.041814286	-0.159314286		5NH 4 + -N	0.884107143	0.232142857	0.191485714	-0.027078571		5NH 4 + -N	0.705847619	0.350461905	0.176428571	-0.02037619		5NH 4 + -N	0.497289286	0.338285714	0.135	0.012825
	0.731771429	0.333257143	0.033657143	0.044628571			0.818392857	0.286721429	0.094592857	0.434157143			0.703380952	0.3348	0.216528571	0.325261905			0.470525	0.337596429	0.313717857	0.281021429
	0.618014286	0.305242857	0.048328571	0.175285714			0.8459	0.53815	0.090907143	0.340957143			0.714204762	0.634680952	0.090304762	0.211857143			0.603375	0.461657143	0.202896429	0.271664286
10NH 4 + -N	0.609385714	0.255857143	-0.093957143	0.191285714		10NH 4 + -N	0.55585	-0.061742857	-0.035492857	0.042142857		10NH 4 + -N	0.478304762	0.504685714	0.287666667	0.310790476		10NH 4 + -N	0.572503571	0.681214286	0.265171429	0.307260714
	0.774757143	0.027442857	0.141971429	0.178928571			0.064814286	-0.030971429	-0.02675	-0.047464286			0.660214286	0.2567	0.21517619	0.178795238			0.808235714	0.327807143	0.217253571	0.339721429
	0.702414286	0.2411	-0.022957143	0.036014286			0.100492857	-0.051114286	0.023971429	0.023578571			0.722314286	0.366957143	0.275542857	0.342866667			0.872425	0.467342857	0.305603571	0.403189286
5 mg NO 3 - -N	0.145142857	0.174171429	-0.278014286	-0.249871429		5 mg NO 3 - -N	0.687964286	0.388571429	0.023328571	0.5341		5 mg NO 3 - -N	0.452838095	0.318795238	-0.058061905	0.409761905		5 mg NO 3 - -N	0.44605	0.362407143	0.039871429	0.212771429
	0.390828571	0.020185714	-0.044542857	0.582571429			0.492407143	0.334464286	-0.001371429	0.314635714			0.424104762	0.259452381	-0.037209524	0.273738095			0.531621429	0.247771429	0.122575	0.184764286
	0.987114286	0.280942857	-0.0175	0.381685714			0.535592857	0.6498	0.111857143	0.416064286			0.287166667	0.466228571	0.160919048	0.353319048			0.403214286	0.429864286	0.099539286	0.319321429
10 mg NO 3 - -N	0.761571429	-0.5788	-0.800585714	0.502842857		10 mg NO 3 - -N	0.408557143	0.0314	-0.269842857	0.524842857		10 mg NO 3 - -N	0.457171429	0.25497619	-0.240390476	0.249952381		10 mg NO 3 - -N	0.390939286	0.262496429	-0.040114286	0.300817857
	0.699128571	-0.117214286	-0.630814286	0.803142857			0.374235714	0.135621429	-0.2794	0.276157143			0.608614286	0.252471429	-0.202038095	0.268938095			0.628396429	0.303882143	-0.058071429	0.356771429
	1.061614286	-0.513571429	-0.888214286	-0.274471429			0.531835714	0.113078571	-0.266785714	-0.026307143			0.595909524	0.261571429	-0.257828571	0.048347619			0.583021429	0.188785714	-0.157121429	0.201578571
