# Supplementary material for: Soil aggregate size influences the impact of inorganic nitrogen deposition on soil nitrification in an alpine meadow of the Qinghai–Tibet Plateau
Source: PeerJ. 2020 Jan 7;8:e8230. doi: 10.7717/peerj.8230 (PMC6953337; doi:10.7717/peerj.8230)
Supplement: Supplemental Information 3 [file peerj-08-8230-s003.csv]

no N addition	2-4mm	1-2mm	0.25-1mm	<0.25mm
	5.016776	4.320639321	3.31968375	11.34521418
	4.803695143	3.791292214	4.42310625	12.12002118
	5.846829429	3.539766214	3.32697375	9.906112857
5NH 4 + -N	5.211591714	4.130468571	3.82725	0.62496225
	4.931102	4.122052393	8.89390125	13.69417421
	6.32337	5.636833714	5.75211375	13.23820064
10NH 4 + -N	5.999837429	8.317626429	7.51761	14.97281461
	8.470310286	4.002525214	6.15913875	16.55462521
	9.143014	5.706256286	8.66386125	19.64741389
5 mg NO 3 - -N	4.674604	4.424991214	1.130355	10.36835171
	5.571392571	3.025289143	3.47500125	9.003563643
	4.225685714	5.248642929	2.82193875	15.56053321
10 mg NO 3 - -N	4.097043714	3.205081393	-1.13724	14.65885418
	6.585594571	3.710400964	-1.646325	17.38547171
	6.110064571	2.305073571	-4.4543925	9.822923786
